# Supplementary material for: Resistance to Chemotherapeutic 5-Fluorouracil Conferred by Modulation of Heterochromatic Integrity through Ino80 Function in Fission Yeast
Source: Int J Mol Sci. 2023 Jun 26;24(13):10687. doi: 10.3390/ijms241310687 (PMC10341484; doi:10.3390/ijms241310687)
Supplement: Supplementary file 1 [file ijms-24-10687-s001.zip]

Archive with 1 entries (1 files):
- ijms-2443342-supplementary (with supplementary tables).docx
